# Supplementary material for: Microbiological Characteristics of Some Stations of Moscow Subway
Source: Biology (Basel). 2022 Jan 21;11(2):170. doi: 10.3390/biology11020170 (PMC8869165; doi:10.3390/biology11020170)
Supplement: Supplementary file 1 [file biology-11-00170-s001.zip]

Archive with 1 entries (1 files):
- biology-1534211-supplementary.pdf
